# Supplementary material for: Microbiome variation at the clam-sediment interface may explain changes in local productivity of Chamelea gallina in the North Adriatic sea
Source: BMC Microbiol. 2023 Dec 19;23:402. doi: 10.1186/s12866-023-03146-8 (PMC10729368; doi:10.1186/s12866-023-03146-8)
Supplement: Supplementary file 1 — Supplementary Material 1 [file 12866_2023_3146_MOESM1_ESM.xlsx]

## Sheet: Suppl_table_S1
Supplementary Table S1 - Reads count per sample. Abbreviations: SA = Lido di Savio; RI = Rimini; RA = Marina di Ravenna; C = Cesenatico; S = sediment; W = seawater; P or V with a serial number = clam.
Mean: 6677.4
Stdandard deviation: 3965.6
Sample ID	Reads count
SA-16P	1145
RA-P7	1155
SA-2P	1162
RI-V29	1504
SA-6P	1614
RI-P1	2287
RI-P2	2708
C-V32	3155
RI-V32	3669
SA-4P	3726
SA-1P	3775
RI-V33	3857
RA-V31	3872
RA-V32	3949
RA-V30	4508
RI-V30	4906
RI-V28	5572
RI-V31	5882
RA-S	6471
SA-S	6536
RI-V26	6589
RI-S	7107
C-V31	7127
RA-V26	7174
RA-V28	7662
RA-V29	7682
C-V30	8106
C-S	8154
C-V28	8391
RA-V33	8609
C-V27	9433
C-W	10509
RI-V27	10959
SA-3P	11099
CV-26	11816
RA-V27	12448
SA-W	14024
RI-W	15775
RA-W	16302

## Sheet: Suppl_table_S2
Supplementary Table S2 - Relative abundance of bacterial families in sediment samples of all sampling sites. Only families with relative abundance > 0.5% in at least 1 samples are represented. NA=not assigned; CI = condition index.
Families	Marina di Ravenna (low-CI)	Lido di Savio (low-CI)	Cesenatico (low-CI)	Rimini (high-CI)
Thermoanaerobaculaceae	0	5.05796	2.21286	1.15911
Ilumatobacteraceae	3.16122	0.842993	1.05374	5.47945
Bifidobacteriaceae	1.89673	0	5.05796	0
Microbacteriaceae	2.10748	0	2.31823	2.31823
Prevotellaceae	0.842993	0	0.948367	0.632244
Flavobacteriaceae	0	0	1.79136	4.21496
Desulfosarcinaceae	0.421496	5.16333	4.53109	0.737619
Bacillaceae	6.63857	2.52898	0	0
Enterococcaceae	0	0	1.68599	0
Lactobacillaceae	6.32244	6.63857	1.15911	0
Streptococcaceae	9.90516	8.00843	3.68809	0.421496
Mycoplasmataceae	0	5.47945	0	13.0664
Paenibacillaceae	16.2276	7.90306	2.4236	0
Staphylococcaceae	2.21286	0	7.48156	0
Lachnospiraceae	8.32455	0	5.37408	0.632244
Hungateiclostridiaceae	0	0	0	5.05796
Oscillospiraceae	0	0	1.58061	0.316122
Ruminococcaceae	0	0	1.58061	0.105374
Rhizobiaceae	0	0	0	2.8451
Xanthobacteraceae	0	0	0	6.00632
Rhodobacteraceae	0	0.52687	4.32034	0
Neisseriaceae	5.2687	0	4.95258	0
Oxalobacteraceae	0.948367	0	5.2687	0.948367
Sedimenticolaceae	0	2.95047	1.05374	0
Enterobacteriaceae	1.15911	0	0.105374	0
Halieaceae	0	1.36986	0	0
Pseudomonadaceae	2.21286	3.05585	2.21286	0
Spirochaetaceae	0	0	1.36986	0
Akkermansiaceae	0	0	1.79136	2.21286
Rubritaleaceae	0	0	0	1.79136
Families_NA	6.53319	27.5026	15.49	12.0126
Other_families	25.8166	22.9715	20.5479	40.0421

## Sheet: Suppl_table_S3
Supplementary Table S3 - BLAST best hit of discriminant ASVs identified by LefSe between high- and low-condition index (CI) sites.
Sites	ASV ID	BLAST best hit	Query coverage	Percentage identity	BLAST taxonomy
High CI	a2972683f51cc5a211910c9e9eff65ba	Marvinbryantia formatexigens strain I-52 16S ribosomal RNA, partial sequence	1	0.931	Bacteria; Terrabacteria group; Bacillota; Clostridia; Eubacteriales; Lachnospiraceae; Marvinbryantia
	f88926125e81899deafa9e610030689a	Prevotellamassilia timonensis strain Marseille-P2831 16S ribosomal RNA, partial sequence	1	0.9488	Bacteria; FCB group; Bacteroidota/Chlorobiota group; Bacteroidota; Bacteroidia; Bacteroidales; Prevotellaceae; Prevotellamassilia
	e32a25a47c0ec72369158869ec8a3b88	Culturomica massiliensis strain Marseille-P2698 16S ribosomal RNA, partial sequence	1	0.9327	Bacteria; FCB group; Bacteroidota/Chlorobiota group; Bacteroidota; Bacteroidia; Bacteroidales; Odoribacteraceae; Culturomica
	ac39c792898deec473a3f72391b8656e	Bacteroides oleiciplenus YIT 12058 16S ribosomal RNA, partial sequence	0.97	0.9712	Bacteria; FCB group; Bacteroidota/Chlorobiota group; Bacteroidota; Bacteroidia; Bacteroidales; Bacteroidaceae; Bacteroides
	14874f4dfc902d7f4236b040048002a9	Mariniblastus fucicola strain FC18 16S ribosomal RNA, partial sequence	0.99	0.9777	Bacteria; PVC group; Planctomycetota; Planctomycetia; Pirellulales; Pirellulaceae; Mariniblastus
	1baf0fffa0f65e2763943a7fb5491078	Duncaniella freteri strain TLL-A3 16S ribosomal RNA, partial sequence	1	0.8667	Bacteria; FCB group; Bacteroidota/Chlorobiota group; Bacteroidota; Bacteroidia; Bacteroidales; Muribaculaceae; Duncaniella
	87a66055b542b579c17b67a734ba7bc0	Simkania negevensis strain Z 16S ribosomal RNA, partial sequence	1	0.9032	Bacteria; PVC group; Chlamydiota; Chlamydiia; Parachlamydiales; Simkaniaceae; Simkania
Low CI	8689e33c25896e54943f4a3e3f435853	Mycoplasmopsis mustelae strain MX9 16S ribosomal RNA, partial sequence	1	0.9061	Bacteria; Terrabacteria group; Mycoplasmatota; Mollicutes; Mycoplasmatales; Mycoplasmataceae; Mycoplasmopsis
	c65ea5ed65209cd5ed75aae5024cbabe	Roseibacillus ponti strain YM27-120 16S ribosomal RNA, partial sequence	1	0.9167	Bacteria; PVC group; Verrucomicrobiota; Verrucomicrobiae; Verrucomicrobiales; Verrucomicrobiaceae; Roseibacillus
	f73c1f0750a662909bb1359a1705f048	Mariniblastus fucicola strain FC18 16S ribosomal RNA, partial sequence	1	0.9474	Bacteria; PVC group; Planctomycetota; Planctomycetia; Pirellulales; Pirellulaceae; Mariniblastus
	703e92ee7da5f2d788020201475c4c36	Mycoplasma procyoni strain LR5794 16S ribosomal RNA, partial sequence	1	0.8873	Bacteria; Terrabacteria group; Mycoplasmatota; Mollicutes; Mycoplasmatales; Mycoplasmataceae; Mycoplasma

## Sheet: Suppl_table_S4
Supplementary Table S4 - Reads count per sample in aquaria experiments. Abbreviations: T0, T1 and T2 = Timepoints 0, 1 and 2; Q1 = Aquarium 1 (Ravenna clams reared on Ravenna sediments); Q2 = Aquarium 2 (Rimini clams reared on Ravenna sediments); Q3 = Aquarium 3 (Ravenna clams reared on Rimini sediments); Q4 = Aquarium 4 (Rimini clams reared on Rimini sediments); S = sediment replicates (identifi…
Mean: 6566.0
Stdandard deviation: 3368.4
Sample ID	Reads count
FT0AQ2bS	1106
FT1AQ3AS	1760
FT0AQ1V3	2122
FT0AQ4V1	2172
FT2AQ1AS	2356
FT0AQ3V1	2469
FT2AQ2AS	2484
FT0AQ1V1	2529
FT2AQ1CS	2737
FT0AQ2V1	2750
FT2AQ1V3	2812
FT0AQ1V4	2883
FT1AQ4V2	2953
FT0AQ2V5	3154
FT2AQ1V2	3260
FT0AQ3V5	3469
FT2AQ2V2	3479
FT1AQ2V4	3550
FT2AQ3CS	3683
FT2AQ4AS	3683
FT2AQ1V1	3738
FT1AQ1aS	3773
FT1AQ3V3	3884
FT1AQ3V1	4023
FT2AQ2V3	4028
FT0AQ2V2	4042
FT1AQ4V4	4069
FT0AQ1V2	4088
FT1AQ3V5	4146
FT0AQ2V4	4170
FT1AQ3V4	4333
FT2AQ3V1	4410
FT1AQ1V1	4860
FT1AQ4V1	4934
FT2AQ4V2	4982
FT1AQ2aS	5083
FT1AQ4CS	5287
FT0AQ1V5	5319
FT1AQ1V5	5337
FT1AQ2V2	5582
FT1AQ3CS	5615
FT0AQ3V3	5781
FT0AQ4V3	5843
FT2AQ4CS	5876
FT2AQ3BS	5976
FT1AQ2cS	6047
FT0AQ3AS	6051
FT2AQ1BS	6056
FT2AQ2CS	6063
FT0AQ1CS	6065
FT1AQ3V2	6088
FT2AQ3V3	6153
FT0AQ2V3	6372
FT1AQ1V3	6523
FT1AQ4V5	6685
FT1AQ1bS	6728
FT0AQ3V4	6758
FT1AQ4V3	6889
FT2AQ4V3	6980
FT2AQ2BS	7050
FT0AQ1BS	7112
FT0AQ4cS	7299
FT2AQ4V1	7336
FT1AQ4AS	7539
FT0AQ4aS	7648
FT2AQ3V2	7758
FT1AQ1cS	7847
FT2AQ2V1	8277
FT1AQ1V2	8351
FT0AQ3V2	8507
FT1AQ3BS	8628
FT0AQ2aS	9557
FT2AQ4BS	9904
FT1AQ2V1	10050
FT1AQ2bS	10243
FT1AQ2V3	10688
FT0AQ1AS	11283
FT1AQ2V5	11392
FT0AQ4V2	11405
FT1AQ4BS	11856
FT0AQ4V5	12183
FT0AQ3bS	16190
FT0AQ3cS	17670
FT0AQ4bS	18120
